# Supplementary material for: Active Surveillance of Antimicrobial Resistance and Carbapenemase-Encoding Genes According to Sites of Care and Age Groups in Mexico: Results from the INVIFAR Network
Source: Pathogens. 2023 Sep 7;12(9):1144. doi: 10.3390/pathogens12091144 (PMC10537696; doi:10.3390/pathogens12091144)
Supplement: Supplementary file 1 [file pathogens-12-01144-s001.zip]

Archive with 1 entries (1 files):
- pathogens-2566280-supplementary.pdf
